# Supplementary material for: Gut and Gill-Associated Microbiota of the Flatfish European Plaice (Pleuronectes platessa): Diversity, Metabolome and Bioactivity against Human and Aquaculture Pathogens
Source: Mar Drugs. 2022 Sep 9;20(9):573. doi: 10.3390/md20090573 (PMC9500656; doi:10.3390/md20090573)
Supplement: Supplementary file 1 [file marinedrugs-20-00573-s001.zip]

Archive with 1 entries (1 files):
- marinedrugs-1848971-SI.pdf
